# Supplementary material for: DNA Deamination Is Required for Human APOBEC3A-Driven Hepatocellular Carcinoma In Vivo
Source: Int J Mol Sci. 2023 May 26;24(11):9305. doi: 10.3390/ijms24119305 (PMC10253583; doi:10.3390/ijms24119305)
Supplement: Supplementary file 1 [file ijms-24-09305-s001.zip]

Archive with 1 entries (1 files):
- ijms-2397065-supplementary.pdf
